# Supplementary material for: Repertoire of Intensive Care Unit Pneumonia Microbiota
Source: PLoS One. 2012 Feb 28;7(2):e32486. doi: 10.1371/journal.pone.0032486 (PMC3289664; doi:10.1371/journal.pone.0032486)
Supplement: Data S2 — Schematic data about the relative abundance and richness of each species in the corresponding library. (XLSX) [file pone.0032486.s008.xlsx]

## Sheet: Sheet1
					Monobacterial											Polybacterial with dominant bacteria (>50%)											Polybacterial											Whithout bacteria
			CAP	With ARDS
				Immunocompromized
				Immunocompromized with ARDS
				Immunocompetent without ARDS
			VAP	With ARDS
				Immunocompromized
				Immunocompromized with ARDS
				Immunocompetent without ARDS
			AP	With ARDS
				Immunocompromized
				Immunocompromized with ARDS
				Immunocompetent without ARDS
			NV ICU P	With ARDS
				Immunocompromized
				Immunocompromized with ARDS
				Immunocompetent without ARDS
			CS	With ARDS
				Immunocompromized
				Immunocompromized with ARDS
				Immunocompetent without ARDS

## Sheet: Sheet2
					Monobacterial																									Polybacterial with dominant bacteria (>50%)
The names of the corresponded microorganisms in each library are avalable in summary file 1
	VAP
		Immunocompetent without ARDS	N°
			Bacterial library
			Fungal library
			Viruses
		With ARDS	N°
			Bacterial library
			Fungal library
			Viruses
		Immunocompromized	N°
			Bacterial library
			Fungal library
			Viruses
		Immunocompromized with ARDS	N°
			Bacterial library
			Fungal library
			Viruses
	CAP
		Immunocompetent without ARDS	N°
			Bacterial library
			Fungal library
			Viruses
		With ARDS	N°
			Bacterial library
			Fungal library
			Viruses
		Immunocompromized	N°
			Bacterial library
			Fungal library
			Viruses
		Immunocompromized with ARDS	N°
			Bacterial library
			Fungal library
			Viruses
	AP
		Immunocompetent without ARDS	N°
			Bacterial library
			Fungal library
			Viruses
		With ARDS	N°
			Bacterial library
			Fungal library
			Viruses
		Immunocompromized	N°
			Bacterial library
			Fungal library
			Viruses
		Immunocompromized with ARDS	N°
			Bacterial library
			Fungal library
			Viruses
	NV ICU P
		Immunocompetent without ARDS	N°
			Bacterial library
			Fungal library
			Viruses
		With ARDS	N°
			Bacterial library
			Fungal library
			Viruses
		Immunocompromized	N°
			Bacterial library
			Fungal library
			Viruses
		Immunocompromized with ARDS	N°
			Bacterial library
			Fungal library
			Viruses
	CS
		Immunocompetent without ARDS	N°
			Bacterial library
			Fungal library
			Viruses
		With ARDS	N°
			Bacterial library
			Fungal library
			Viruses
		Immunocompromized	N°
			Bacterial library
			Fungal library
			Viruses
		Immunocompromized with ARDS	N°
			Bacterial library
			Fungal library
			Viruses
